# Supplementary material for: Crosstalk Between Skeletal Muscle and Proximal Connective Tissues in Lipid Dysregulation in Obesity and Type 2 Diabetes
Source: Metabolites. 2025 Aug 30;15(9):581. doi: 10.3390/metabo15090581 (PMC12471726; doi:10.3390/metabo15090581)
Supplement: Supplementary file 1 [file metabolites-15-00581-s001.zip]

Archive with 1 entries (1 files):
- metabolites-3780712-supplementary.pdf
